# Supplementary material for: Nanoaggregates of Biphilic Carboxyl-Containing Copolymers as Carriers for Ionically Bound Doxorubicin
Source: Materials (Basel). 2022 Oct 13;15(20):7136. doi: 10.3390/ma15207136 (PMC9609473; doi:10.3390/ma15207136)
Supplement: Supplementary file 1 [file materials-15-07136-s001.zip]

Archive with 1 entries (1 files):
- materials-1930974-supplementary.pdf
